# Supplementary material for: Enrichment Extraction and Activity Study of the Different Varieties of Hericium erinaceus against HCT-8 Colon Cancer Cells
Source: Molecules. 2023 Aug 28;28(17):6288. doi: 10.3390/molecules28176288 (PMC10488996; doi:10.3390/molecules28176288)
Supplement: Supplementary file 1 [file molecules-28-06288-s001.zip]

Archive with 1 entries (1 files):
- molecules-2538706-supplementary.pdf
